# Supplementary material for: Lipid Metabolism Reprogramming and Trastuzumab Resistance in Breast Cancer Cell Lines Overexpressing the ERBB2 Membrane Receptor
Source: Membranes (Basel). 2023 May 23;13(6):540. doi: 10.3390/membranes13060540 (PMC10304830; doi:10.3390/membranes13060540)
Supplement: Supplementary file 1 [file membranes-13-00540-s001.zip]

Archive with 5 entries (5 files):
- Rev_Table S1.xlsx
- Rev_Table S2.xlsx
- Rev_Table S3.xlsx
- Rev_Table S4.xlsx
- Supplementary File 1.tiff
