# Supplementary material for: Lipid Metabolism Reprogramming and Trastuzumab Resistance in Breast Cancer Cell Lines Overexpressing the ERBB2 Membrane Receptor
Source: Membranes (Basel). 2023 May 23;13(6):540. doi: 10.3390/membranes13060540 (PMC10304830; doi:10.3390/membranes13060540)
Supplement: Supplementary file 1 [file membranes-13-00540-s001.zip › Rev_Table S1.xlsx]

## Sheet: Sheet1
Table S1: Correspondence between cell lines, trastuzumab resistance status, biological sample Id, technical replicates, and proteomic raw data files. Notice that to perform mass spectrometry analysis, two biological samples were obtained for each cell line and for ech trastuzumab resistance status. Each biological sample was analyzed twice (technical replicates) by LC/MS-MS to obtain four dataset…
Cell Line	Tz resistant status	Biological Sample Id	Technical Replicate	File Name
BT474	wt	RT_wt A	1	RT_wt_A1_30092022.raw
			2	RT_wt_A2_30092022.raw
		RT_wt B	1	RT_wt_B1_30092022.raw
			2	RT_wt_B2_30092022.raw
BT474	resistant	RT_res A	1	RT_res_A1_30092022.raw
			2	RT_res_A2_30092022.raw
		RT_res B	1	RT_res_B1_30092022.raw
			2	RT_res_B2_30092022.raw
MDA-MB-361	wt	361_wt A	1	361_wt_A1_30092022.raw
			2	361_wt_A2_30092022.raw
		361_wt B	1	361_wt_B1_30092022.raw
			2	361_wt_B2_30092022.raw
MDA-MB-361	resistant	361_res A	1	361_res_A1_30092022.raw
			2	361_res_A2_30092022.raw
		361_res B	1	361_res_B1_30092022.raw
			2	361_res_B2_30092022.raw
SKBR-3	wt	SK_wt A	1	SK_wt_A1_30092022.raw
			2	SK_wt_A2_30092022.raw
		SK_wt B	1	SK_wt_B1_30092022.raw
			2	SK_wt_B2_30092022.raw
SKBR-3	resistant	SK_res A	1	SK_res_A1_30092022.raw
			2	SK_res_A2_30092022.raw
		SK_res B	1	SK_res_B1_30092022.raw
			2	SK_res_B2_30092022.raw
